# Supplementary material for: Functional Analysis of NPC2 in Alarm Pheromone Recognition by the Red Imported Fire Ant, Solenopsis invicta (Formicidae: Solenopsis)
Source: Insects. 2025 Jul 25;16(8):766. doi: 10.3390/insects16080766 (PMC12386980; doi:10.3390/insects16080766)
Supplement: Supplementary file 1 [file insects-16-00766-s001.zip]

Archive with 3 entries (3 files):
- Figure S1-S7.pdf
- Table S1-S3 S5-S7.pdf
- Table S4.xlsx
