# Supplementary material for: Functional Analysis of NPC2 in Alarm Pheromone Recognition by the Red Imported Fire Ant, Solenopsis invicta (Formicidae: Solenopsis)
Source: Insects. 2025 Jul 25;16(8):766. doi: 10.3390/insects16080766 (PMC12386980; doi:10.3390/insects16080766)
Supplement: Supplementary file 1 [file insects-16-00766-s001.zip › Table S4.xlsx]

## Sheet: Sheet1
gene_id	BaseMean_DESeq2	BaseMean_control_CK	BaseMean_case_AP	FoldChange	log2FoldChange	p-value	q-value	Regulation	FPKM_AP1	FPKM_AP2	FPKM_AP3	FPKM_CK1	FPKM_CK2	FPKM_CK3	gene_Dbxref	coding_type	description	pathway	pathway_description	GO_ID	GO_term
LOC105195107	555127.7688952994	611022.3030603947	499233.2347302037	0.8170462977073653	-0.29151	4.7296284302080985e-05	0.0001368904837051829	Down	17177.90228385132	16874.094168894073	17652.731257021664	17645.86400126474	17208.337546668346	18565.48025284586	105195107	protein_coding	general odorant-binding protein 69a-like			GO:0005576,GO:0005549,GO:0007606,GO:0007608	extracellular region|odorant binding|sensory perception of chemical stimulus|sensory perception of smell
LOC105195772	4651.795594833738	3950.002179221561	5353.589010445913	1.3554430815912106	0.4387645321131409	0.00030863036812421243	0.000799580476769061	Up	243.51259143996242	213.81421917598342	277.38147965804336	167.91273768995052	131.01980403519823	157.99241563520198	105195772	protein_coding	Putative odorant-binding protein A10			GO:0005576	extracellular region
LOC105196153	25720.3386049125	22846.495015448058	28594.182194376932	1.2515929150730094	0.3237653970104525	4.057523830834581e-05	0.00011855232158371575	Up	1037.452995288259	964.1229155496153	1145.56687032439	697.6587681308897	730.9428834238687	695.7391060888867	105196153	protein_coding	Putative odorant-binding protein A10			GO:0005576	extracellular region
LOC105197027	1930.956455181885	1577.6943164216004	2284.2185939421697	1.4479712590848481	0.5340329665183058	3.8991447941870614e-05	0.00011419173266376469	Up	59.637158132312976	59.30654828497279	67.66393902419121	41.926252647944345	30.048926895269485	36.654725796794274	105197027	protein_coding	General odorant-binding protein 71			GO:0005576,GO:0005549,GO:0050896,GO:0007608	extracellular region|odorant binding|response to stimulus|sensory perception of smell
LOC105198672	122206.45060435086	139729.3927382053	104683.50847049632	0.7491907462088792	-0.416595	0.0004716568450461462	0.0011935936127003865	Down	3039.921688487959	2393.9798683879817	3133.269990567514	3159.300413131775	2842.6852907624575	3636.462675395181	105198672	protein_coding	Putative odorant-binding protein A10			GO:0005576	extracellular region
LOC105201278	14322.943366854443	12063.210206178526	16582.67652753036	1.3746321807686712	0.4590456390231085	1.2783027655391715e-09	6.12079791648621e-09	Up	762.1254785009862	781.1000042141078	764.9337039876863	436.7697946998039	516.2212781642465	466.844731143565	105201278	protein_coding	General odorant-binding protein 56d			GO:0005576,GO:0005549,GO:0042048,GO:0019236,GO:0007606,GO:0007608	extracellular region|odorant binding|olfactory behavior|response to pheromone|sensory perception of chemical stimulus|sensory perception of smell
LOC105201829	18412.897264490348	18985.68189249435	17840.112636486356	0.9396396471274222	-0.0898205	0.26598466216592515	0.35340649526920404	Down	893.216160550179	1027.8259780824617	929.2424258346056	890.7039820181927	865.6783303194368	806.9516553166233	105201829	protein_coding	Putative odorant-binding protein A10			GO:0005576	extracellular region
LOC105203994	418.9042666666833	514.006332726393	323.8022006069737	0.6299026233415101	-0.666799	1.9291939556684545e-05	5.893833856162366e-05	Down	10.739257932514894	12.54606383953804	11.536657258005393	14.902445416518953	14.302384234837284	17.421793294057913	105203994	protein_coding	general odorant-binding protein 69a-like			GO:0005576,GO:0005549,GO:0008145,GO:0005550,GO:0007619,GO:0042048,GO:0019236,GO:0007606,GO:0007608	extracellular region|odorant binding|phenylalkylamine binding|pheromone binding|courtship behavior|olfactory behavior|response to pheromone|sensory perception of chemical stimulus|sensory perception of smell
LOC113005639	63254.194506852014	71263.24303004665	55245.14598365733	0.7752286406115548	-0.367306	6.932460025002754e-07	2.5307538814085632e-06	Down	1776.8067022164294	1804.0909462538507	1833.880494334228	2001.5835362409828	1865.0038889424634	2028.8390728525626	113005639	protein_coding	General odorant-binding protein 72 (Fragment)			GO:0005576,GO:0035275,GO:0005549,GO:0042048,GO:0007608	extracellular region|dibutyl phthalate binding|odorant binding|olfactory behavior|sensory perception of smell
LOC105195649	189.66263980005738	137.168294678867	242.1569849212477	1.7669454125373814	0.8212574704056088	0.0023633926152505464	0.005307801119616556	Up	8.722886125494817	7.248715921930471	7.138298404827111	3.1721346108173782	2.5906293876723545	5.240142690700463	105195649	protein_coding	NPC intracellular cholesterol transporter 2	soc04142	Lysosome	GO:0035578,GO:0005783,GO:0070062,GO:0005576,GO:0005615,GO:0043202,GO:0005764,GO:0015485,GO:0120020,GO:0019899,GO:0032934,GO:0033344,GO:0042632,GO:0008203,GO:0030301,GO:0046836,GO:0032367,GO:0032366,GO:0015914,GO:0019747,GO:0009615,GO:0015918	azurophil granule lumen|endoplasmic reticulum|extracellular exosome|extracellular region|extracellular space|lysosomal lumen|lysosome|cholesterol binding|cholesterol transfer activity|enzyme binding|sterol binding|cholesterol efflux|cholesterol homeostasis|cholesterol metabolic process|cholesterol transport|glycolipid transport|intracellular cholesterol transport|intracellular sterol transport|ph…
LOC105197296	381.8704982626887	340.3709778622668	423.37001866311067	1.2441094594612496	0.31511342250613233	0.04870141530681185	0.08244539348008198	Up	18.879127297273342	18.616995790797095	17.182095407520638	10.961781549628725	12.036570997397261	14.105059780064359	105197296	protein_coding	NPC intracellular cholesterol transporter 2 homolog a	soc04142	Lysosome	GO:0005615,GO:0015485,GO:0120020,GO:0030882,GO:0001530,GO:0070891,GO:0042834,GO:0032934,GO:0045456,GO:0032367,GO:1900426,GO:0055092,GO:0015918,GO:0008039	extracellular space|cholesterol binding|cholesterol transfer activity|lipid antigen binding|lipopolysaccharide binding|lipoteichoic acid binding|peptidoglycan binding|sterol binding|ecdysteroid biosynthetic process|intracellular cholesterol transport|positive regulation of defense response to bacterium|sterol homeostasis|sterol transport|synaptic target recognition
LOC105197297	44232.392358814206	41007.26257076959	47457.52214685883	1.1573068463345284	0.21077142883044472	0.022535821942000232	0.04161021791857898	Up	1984.472640066122	1889.6601891719456	2094.681471688299	1440.0942663124329	1321.0025889743986	1588.6009127025684	105197297	protein_coding	NPC intracellular cholesterol transporter 2 homolog a	soc04142	Lysosome	GO:0005615,GO:0015485,GO:0120020,GO:0030882,GO:0001530,GO:0070891,GO:0042834,GO:0032934,GO:0045456,GO:0032367,GO:1900426,GO:0055092,GO:0015918,GO:0008039	extracellular space|cholesterol binding|cholesterol transfer activity|lipid antigen binding|lipopolysaccharide binding|lipoteichoic acid binding|peptidoglycan binding|sterol binding|ecdysteroid biosynthetic process|intracellular cholesterol transport|positive regulation of defense response to bacterium|sterol homeostasis|sterol transport|synaptic target recognition
LOC105200530	86.47890033318289	69.6603494387828	103.29745122758301	1.4823181462361679	0.5678551229055213	0.048021899481810716	0.08150585843593726	Up	0.6025047476056625	0.60734858958327	0.7129159337916817	0.3644189539060816	0.43209271003103067	0.3014457872763201	105200530	protein_coding	NPC intracellular cholesterol transporter 1 homolog 1b	soc03265,soc04142	Virion - Ebolavirus and Lyssavirus|Lysosome	GO:0016020,GO:0005886,GO:0015485,GO:0032934,GO:0007417,GO:0042632,GO:0008203,GO:0007391,GO:0030299,GO:0007422,GO:0015918	membrane|plasma membrane|cholesterol binding|sterol binding|central nervous system development|cholesterol homeostasis|cholesterol metabolic process|dorsal closure|intestinal cholesterol absorption|peripheral nervous system development|sterol transport
LOC105201184	17231.1195656341	26744.00228550691	7718.236845761291	0.2885816735369673	-1.79295	1.5390837581652965e-72	3.0527493148699845e-70	Down	26.599106569523983	34.903256807736845	29.937206577601785	90.99480875594091	87.5381	89.06139939422032	105201184	protein_coding	NPC intracellular cholesterol transporter 1	soc03265,soc04142	Virion - Ebolavirus and Lyssavirus|Lysosome	GO:0005783,GO:0005768,GO:0005576,GO:0005794,GO:0031902,GO:0005765,GO:0005764,GO:0016020,GO:0045121,GO:0005635,GO:0048471,GO:0005886,GO:0031982,GO:0015485,GO:0005319,GO:0032934,GO:0007628,GO:0006914,GO:0008206,GO:0071404,GO:0071383,GO:0033344,GO:0042632,GO:0008203,GO:0030301,GO:0006897,GO:0051649,GO:0090150,GO:0010467,GO:0030299,GO:0032367,GO:0007041,GO:0016236,GO:0031579,GO:0060548,GO:0016242,GO:…	endoplasmic reticulum|endosome|extracellular region|Golgi apparatus|late endosome membrane|lysosomal membrane|lysosome|membrane|membrane raft|nuclear envelope|perinuclear region of cytoplasm|plasma membrane|vesicle|cholesterol binding|lipid transporter activity|sterol binding|adult walking behavior|autophagy|bile acid metabolic process|cellular response to low-density lipoprotein particle stimulu…
LOC105203615	54819.24392734652	52588.58521997414	57049.902634718885	1.0848441774288229	0.11748783474817152	0.19886338689425756	0.2778653642686226	Up	2302.8389454743715	2052.630508911422	2333.111948314169	1733.5700281954944	1597.1565583243844	1870.0899973320727	105203615	protein_coding	NPC intracellular cholesterol transporter 2 homolog a	soc04142	Lysosome	GO:0005615,GO:0015485,GO:0120020,GO:0030882,GO:0001530,GO:0070891,GO:0042834,GO:0032934,GO:0045456,GO:0032367,GO:1900426,GO:0055092,GO:0015918,GO:0008039	extracellular space|cholesterol binding|cholesterol transfer activity|lipid antigen binding|lipopolysaccharide binding|lipoteichoic acid binding|peptidoglycan binding|sterol binding|ecdysteroid biosynthetic process|intracellular cholesterol transport|positive regulation of defense response to bacterium|sterol homeostasis|sterol transport|synaptic target recognition
LOC105192987	42722.21462572965	53790.45428375732	31653.974967701983	0.5884709054728434	-0.764957	4.564716702819072e-23	6.453208029870892e-22	Down	391.24514305500986	397.29329232740656	411.9228128950671	590.7420607999055	539.1080121937488	591.7327831112392	105192987	protein_coding	Calcyphosin-like protein			GO:0005737,GO:0005509	cytoplasm|calcium ion binding
LOC105199391	30.124966301449593	42.46218196164964	17.787750641249566	0.41782232489862464	-1.25904	0.14952702630051212	0.2186615618074178	Down	0.12313234776061174	0.4542584654577771	0.07936501958036392	0.03292919058199807	1.0151503898879009	0.29962772902621004	105199391	protein_coding	Cytochrome P450 CYP12A2			GO:0020037,GO:0005506,GO:0004497,GO:0016705	heme binding|iron ion binding|monooxygenase activity|oxidoreductase activity, acting on paired donors, with incorporation or reduction of molecular oxygen
LOC105193125	646.235823025467	574.193562192761	718.2780838581731	1.250679566505312	0.3227122075457245	0.015982844296547723	0.030424809464316745	Up	9.85927664661012	10.138471155083458	11.004569059562764	7.196390849629762	7.860398393874442	5.916339191741789	105193125	protein_coding	Odorant receptor 13a			GO:0032590,GO:0016020,GO:0005886,GO:0005549,GO:0004984,GO:0050911,GO:0007165	dendrite membrane|membrane|plasma membrane|odorant binding|olfactory receptor activity|detection of chemical stimulus involved in sensory perception of smell|signal transduction
LOC105206718	522.0661211975914	571.3138928012149	472.8183495939682	0.8276370987296562	-0.27293	0.048683525197285915	0.08242576673016941	Down	9.665960052084316	9.545758792201028	10.7014914340355	9.027739525781447	11.444962830435419	10.094946310682223	105206718	protein_coding	Odorant receptor 22c			GO:0032590,GO:0016020,GO:0005886,GO:0005549,GO:0004984,GO:0050911,GO:0007608,GO:0007165	dendrite membrane|membrane|plasma membrane|odorant binding|olfactory receptor activity|detection of chemical stimulus involved in sensory perception of smell|sensory perception of smell|signal transduction
LOC113003066	482.77705329533063	432.9772786165911	532.5768279740704	1.2298991879177286	0.2985400659289607	0.03125489011564046	0.05581199925028636	Up	9.232372686837994	8.683416417438199	8.633004470871784	5.591573410730264	6.930624174830085	5.742908450763973	113003066	protein_coding	Odorant receptor 4			GO:0016020,GO:0005549,GO:0004984,GO:0007165	membrane|odorant binding|olfactory receptor activity|signal transduction
LOC105192981	600.0170409688038	612.6972118428839	587.3368700947236	0.9583944669589685	-0.0613085	0.6731658796639983	0.7432275365221713	Down	9.189198397082981	10.306490223508314	10.383150257138464	7.5013600568004835	10.476917378830613	8.408018513408742	105192981	protein_coding	Odorant receptor 82a			GO:0032590,GO:0005615,GO:0016020,GO:0005886,GO:0005549,GO:0004984,GO:0050911,GO:0019953,GO:0007165	dendrite membrane|extracellular space|membrane|plasma membrane|odorant binding|olfactory receptor activity|detection of chemical stimulus involved in sensory perception of smell|sexual reproduction|signal transduction
LOC105193956	786.5939878270567	656.6181670445636	916.56980860955	1.395987358611689	0.4812858772561601	0.0013668877618332775	0.0032079468788381925	Up	9.16648095260692	8.528697580350045	12.113563369523172	6.3073190822120475	6.469045144464572	5.275003553101255	105193956	protein_coding	Odorant receptor 4			GO:0016020,GO:0005549,GO:0004984,GO:0007165	membrane|odorant binding|olfactory receptor activity|signal transduction
LOC105193535	477.9446801235972	406.78566977837767	549.1036904688166	1.3500081473736698	0.4329681140465663	0.00357120690199066	0.0077568723334925736	Up	9.105529286234065	10.587186111662827	10.241845142292034	5.984779687389518	5.753653188981796	6.966497415317602	105193535	protein_coding	Odorant receptor 13a			GO:0032590,GO:0016020,GO:0005886,GO:0005549,GO:0004984,GO:0050911,GO:0007165	dendrite membrane|membrane|plasma membrane|odorant binding|olfactory receptor activity|detection of chemical stimulus involved in sensory perception of smell|signal transduction
LOC105198229	604.6447677728476	374.9618067419228	834.3277288037723	2.2246651024476147	1.1535881714035732	7.593347594688054e-17	6.850759018749919e-16	Up	9.073130288214855	10.205547546442434	11.014477680593462	3.4898152493086614	4.35682073017022	3.66982845915617	105198229	protein_coding	Odorant receptor 33a			GO:0032590,GO:0016020,GO:0005886,GO:0005549,GO:0004984,GO:0004888,GO:0050911,GO:0007608,GO:0007165	dendrite membrane|membrane|plasma membrane|odorant binding|olfactory receptor activity|transmembrane signaling receptor activity|detection of chemical stimulus involved in sensory perception of smell|sensory perception of smell|signal transduction
LOC105206746	734.2453807604666	639.3252513919598	829.1655101289734	1.2971949716701396	0.3753953365839599	0.002007453906599932	0.004560843299427232	Up	8.885166293451519	8.244603261650767	9.929420708857958	5.585720364005848	6.139276012186071	5.901727140359541	105206746	protein_coding	Odorant receptor 49b			GO:0032590,GO:0016020,GO:0005886,GO:0005549,GO:0004984,GO:0050911,GO:0007608,GO:0007165	dendrite membrane|membrane|plasma membrane|odorant binding|olfactory receptor activity|detection of chemical stimulus involved in sensory perception of smell|sensory perception of smell|signal transduction
LOC105193984	456.9434919749267	364.95654861527504	548.9304353345784	1.5044604408550895	0.5892461721198927	0.0003735365288165417	0.0009567534139576106	Up	8.635002931424202	7.814023665605072	11.047696699880042	5.6151292755464	5.0273762082412645	4.790899715007075	105193984	protein_coding	Odorant receptor 13a			GO:0032590,GO:0016020,GO:0005886,GO:0005549,GO:0004984,GO:0050911,GO:0007165	dendrite membrane|membrane|plasma membrane|odorant binding|olfactory receptor activity|detection of chemical stimulus involved in sensory perception of smell|signal transduction
LOC105197931	307.53426525575316	231.60746868678132	383.46106182472505	1.6562829436435775	0.7279491502060974	2.318357091182944e-05	7.004295564430168e-05	Up	8.554330660231559	7.787525825876727	9.049917702288576	3.693144782172282	4.4921080607967685	4.7665940179347555	105197931	protein_coding	Odorant receptor Or2			GO:0016020,GO:0005886,GO:0005549,GO:0004984,GO:0050911,GO:0042048,GO:0007608,GO:0007165	membrane|plasma membrane|odorant binding|olfactory receptor activity|detection of chemical stimulus involved in sensory perception of smell|olfactory behavior|sensory perception of smell|signal transduction
LOC105192988	589.8667695318036	698.0514628694159	481.68207619419127	0.6900354411232498	-0.535258	0.0006840135741091862	0.0016885577406493225	Down	8.543510957629735	9.68900413217916	11.869741148803445	10.620204849530479	14.052263725439934	12.217555065592995	105192988	protein_coding	Odorant receptor 13a			GO:0032590,GO:0016020,GO:0005886,GO:0005549,GO:0004984,GO:0050911,GO:0007165	dendrite membrane|membrane|plasma membrane|odorant binding|olfactory receptor activity|detection of chemical stimulus involved in sensory perception of smell|signal transduction
LOC105205769	402.4374646366427	401.2918322654068	403.5830970078786	1.0056375174346452	0.008110378665062371	0.9550700246601198	0.9682352429974156	Up	8.309958633724687	8.443998342145864	8.844514023282052	7.734515485000467	7.267818624610722	6.506925509606331	105205769	protein_coding	Odorant receptor 4			GO:0016020,GO:0005549,GO:0004984,GO:0007165	membrane|odorant binding|olfactory receptor activity|signal transduction
LOC105199425	1102.4921950213193	873.4656084302275	1331.518781612411	1.5242219672192976	0.6080730128629389	5.12623835976255e-06	1.6882411664818e-05	Up	8.277253263695298	8.900198677348287	10.636471486128194	5.3283620341410165	5.780523188060834	4.328443558954012	105199425	protein_coding	Putative odorant receptor 71a			GO:0032590,GO:0016020,GO:0005886,GO:0005549,GO:0004984,GO:0050911,GO:0007165	dendrite membrane|membrane|plasma membrane|odorant binding|olfactory receptor activity|detection of chemical stimulus involved in sensory perception of smell|signal transduction
LOC113003964	414.31359474483804	435.15792422981116	393.46926525986487	0.903857876684133	-0.145832	0.34232702786398106	0.43399216751572495	Down	8.208675993379424	8.584445982495192	7.797033608609454	7.177524361373978	9.047615586663738	6.806577171106768	113003964	protein_coding	Odorant receptor 13a			GO:0032590,GO:0016020,GO:0005886,GO:0005549,GO:0004984,GO:0050911,GO:0007165	dendrite membrane|membrane|plasma membrane|odorant binding|olfactory receptor activity|detection of chemical stimulus involved in sensory perception of smell|signal transduction
LOC120358303	403.81634935928497	256.3479074142293	551.2847913043406	2.1502070509466633	1.1044755886480009	2.7903452512912873e-12	1.7222258220016143e-11	Up	8.160866437158079	9.007306172403878	10.528577512635284	3.66587301809312	3.9074300199060255	3.3145412531826643	120358303	protein_coding	Odorant receptor 67a			GO:0032590,GO:0016020,GO:0005886,GO:0005549,GO:0004984,GO:0050911,GO:0007165	dendrite membrane|membrane|plasma membrane|odorant binding|olfactory receptor activity|detection of chemical stimulus involved in sensory perception of smell|signal transduction
LOC105199424	747.8394465492997	640.2452310074665	855.4336620911328	1.3364301569918873	0.4183844430472399	0.002665242533475776	0.005917238154033257	Up	8.145895289939924	6.899678536918781	9.647916646468461	5.093947574958254	5.438094061123049	5.080822747503515	105199424	protein_coding	Putative odorant receptor 71a			GO:0032590,GO:0016020,GO:0005886,GO:0005549,GO:0004984,GO:0050911,GO:0007165	dendrite membrane|membrane|plasma membrane|odorant binding|olfactory receptor activity|detection of chemical stimulus involved in sensory perception of smell|signal transduction
LOC105193591	565.6699721054783	518.4377708062042	612.9021734047527	1.1822120712280562	0.24148885672152584	0.09078215144118038	0.14239505685555862	Up	8.046276476269027	9.181352287322646	10.689625399992886	6.268742207091485	7.016370639805081	6.66562211997147	105193591	protein_coding	Putative odorant receptor 85d			GO:0032590,GO:0016020,GO:0005886,GO:0005549,GO:0004984,GO:0050911,GO:0007165	dendrite membrane|membrane|plasma membrane|odorant binding|olfactory receptor activity|detection of chemical stimulus involved in sensory perception of smell|signal transduction
LOC105194377	406.06638827164255	233.52830835121358	578.6044681920715	2.476521366911662	1.3083150682990032	1.6936951300484176e-09	8.004390955763118e-09	Up	7.81898693201609	6.657322574352479	8.147222052316964	2.227053152519343	3.7015889858287774	1.8294156481662425	105194377	protein_coding	Odorant receptor Or2			GO:0016020,GO:0005886,GO:0005549,GO:0004984,GO:0050911,GO:0042048,GO:0007608,GO:0007165	membrane|plasma membrane|odorant binding|olfactory receptor activity|detection of chemical stimulus involved in sensory perception of smell|olfactory behavior|sensory perception of smell|signal transduction
LOC105195323	345.48112926815094	333.573661791859	357.38859674444285	1.071872114536482	0.10013278757745113	0.5243217667828286	0.6117575330801066	Up	7.799377033709537	6.3199989810757184	7.455704710165873	5.713510754463383	5.624708732751992	5.6678081482886205	105195323	protein_coding	Odorant receptor 13a			GO:0032590,GO:0016020,GO:0005886,GO:0005549,GO:0004984,GO:0050911,GO:0007165	dendrite membrane|membrane|plasma membrane|odorant binding|olfactory receptor activity|detection of chemical stimulus involved in sensory perception of smell|signal transduction
LOC105195325	1026.349318114279	1089.1839359515	963.5147002770576	0.8846336237926913	-0.176848	0.09392190633721496	0.1468272839575449	Down	7.790573538308668	8.119859538463034	8.925529696911083	8.12098644827601	8.028118661593567	7.5687715737660035	105195325	protein_coding	Odorant receptor 4			GO:0016020,GO:0005549,GO:0004984,GO:0007165	membrane|odorant binding|olfactory receptor activity|signal transduction
LOC105198425	537.6178258201242	397.6774683714824	677.5581832687657	1.7037615386042457	0.7687234276134662	2.442141883465002e-06	8.345100338407815e-06	Up	7.737218350902528	6.784862851707564	8.962363425206988	4.389718713894419	4.1270060483400455	3.13887627694637	105198425	protein_coding	Odorant receptor 46a, isoform A			GO:0032590,GO:0016020,GO:0005886,GO:0005549,GO:0004984,GO:0050911,GO:0007608,GO:0007165	dendrite membrane|membrane|plasma membrane|odorant binding|olfactory receptor activity|detection of chemical stimulus involved in sensory perception of smell|sensory perception of smell|signal transduction
LOC105196132	549.5721595593574	304.1159103691277	795.0284087495869	2.6138270891334545	1.386163706588355	1.483426773102881e-17	1.4021328438043186e-16	Up	7.655013405874164	8.502809874138016	9.869909550842918	3.31132010904712	2.763338013517178	2.3365882161811897	105196132	protein_coding	Putative odorant receptor 92a			GO:0032590,GO:0016020,GO:0005886,GO:0005549,GO:0004984,GO:0050911,GO:0007165	dendrite membrane|membrane|plasma membrane|odorant binding|olfactory receptor activity|detection of chemical stimulus involved in sensory perception of smell|signal transduction
LOC113006128	411.47562410114784	356.10462433867997	466.84662386361566	1.3104855261742716	0.3901014197236263	0.014188624299688328	0.027255066868264108	Up	7.649617647990192	8.152497024105287	8.334282666754259	5.414843390954227	5.970891252834256	4.202801934120487	113006128	protein_coding	Putative odorant receptor 92a			GO:0032590,GO:0016020,GO:0005886,GO:0005549,GO:0004984,GO:0050911,GO:0007165	dendrite membrane|membrane|plasma membrane|odorant binding|olfactory receptor activity|detection of chemical stimulus involved in sensory perception of smell|signal transduction
LOC120357702	497.4362035961498	496.14301171584367	498.729395476456	1.004995748193946	0.007189397849492861	0.9601314599087152	0.9716979937170404	Up	7.575015414506027	7.759348474906718	7.829049841359789	5.815506326950039	7.689119642277554	6.004969270485481	120357702	protein_coding	Odorant receptor 13a			GO:0032590,GO:0016020,GO:0005886,GO:0005549,GO:0004984,GO:0050911,GO:0007165	dendrite membrane|membrane|plasma membrane|odorant binding|olfactory receptor activity|detection of chemical stimulus involved in sensory perception of smell|signal transduction
LOC105193159	780.5759700130965	692.018993354004	869.1329466721891	1.2555916146400972	0.32836729915090096	0.007339018026911558	0.01497896554260979	Up	7.45390970101611	8.176983032678057	7.689616297755555	5.589318834942706	5.567233062513582	4.548085885914932	105193159	protein_coding	Putative odorant receptor 92a			GO:0032590,GO:0016020,GO:0005886,GO:0005549,GO:0004984,GO:0050911,GO:0007165	dendrite membrane|membrane|plasma membrane|odorant binding|olfactory receptor activity|detection of chemical stimulus involved in sensory perception of smell|signal transduction
LOC105195329	321.94551830354334	325.37730982155915	318.5137267855275	0.9789632506574464	-0.0306734	0.8543088194926418	0.8912070090029623	Down	7.234107257323341	7.298772377531709	7.604073915495834	5.320182531018432	7.020706639788481	6.775613511726823	105195329	protein_coding	Odorant receptor 4			GO:0016020,GO:0005549,GO:0004984,GO:0007165	membrane|odorant binding|olfactory receptor activity|signal transduction
LOC113002921	394.7952987483568	362.90537268506205	426.6852248116516	1.1755987409058144	0.23339571894204103	0.1548915189240961	0.2252543058896504	Up	7.216102168093013	7.021242519698112	8.38091573227522	5.7550827285839885	6.088701087057812	4.435403413511363	113002921	protein_coding	Odorant receptor 13a			GO:0032590,GO:0016020,GO:0005886,GO:0005549,GO:0004984,GO:0050911,GO:0007165	dendrite membrane|membrane|plasma membrane|odorant binding|olfactory receptor activity|detection of chemical stimulus involved in sensory perception of smell|signal transduction
LOC120358861	563.7961344561846	603.7226916565518	523.8695772558175	0.8676106260561981	-0.20488	0.1190194674424923	0.1801044790532501	Down	7.212044921894084	8.143238312296361	7.723404831452282	8.052341704382574	7.1076242174600495	7.295230177217292	120358861	protein_coding	Odorant receptor 82a			GO:0032590,GO:0005615,GO:0016020,GO:0005886,GO:0005549,GO:0004984,GO:0050911,GO:0019953,GO:0007165	dendrite membrane|extracellular space|membrane|plasma membrane|odorant binding|olfactory receptor activity|detection of chemical stimulus involved in sensory perception of smell|sexual reproduction|signal transduction
LOC105195332	354.79893220828086	262.1274010935273	447.4704633230344	1.7074052593473508	0.7718055283474096	6.759963312493796e-07	2.471228140850497e-06	Up	7.1764136061685	7.697251174490996	8.250573002136639	3.9401088926637513	3.552541342921133	3.9370166858641182	105195332	protein_coding	Odorant receptor 4			GO:0016020,GO:0005549,GO:0004984,GO:0007165	membrane|odorant binding|olfactory receptor activity|signal transduction
LOC113004872	379.8618585959158	332.2453679970492	427.4783491947824	1.2868214264180962	0.3638118631189709	0.013779876385675596	0.026602619342999446	Up	7.114236532129206	6.426182489058187	7.4009180436091055	4.345488222381037	4.977674367342155	4.437442815013312	113004872	protein_coding	Odorant receptor coreceptor			GO:0005929,GO:0030425,GO:0032590,GO:0016020,GO:0005886,GO:0015278,GO:0005516,GO:0005549,GO:0004984,GO:0042803,GO:0048149,GO:0050911,GO:0042048,GO:0032880,GO:0019236,GO:0007608	cilium|dendrite|dendrite membrane|membrane|plasma membrane|calcium-release channel activity|calmodulin binding|odorant binding|olfactory receptor activity|protein homodimerization activity|behavioral response to ethanol|detection of chemical stimulus involved in sensory perception of smell|olfactory behavior|regulation of protein localization|response to pheromone|sensory perception of smell
